# Supplementary material for: Autophagy Is Involved in the Viability of Overexpressing Thioredoxin o1 Tobacco BY-2 Cells under Oxidative Conditions
Source: Antioxidants (Basel). 2021 Nov 25;10(12):1884. doi: 10.3390/antiox10121884 (PMC8698322; doi:10.3390/antiox10121884)
Supplement: Supplementary file 1 [file antioxidants-10-01884-s001.zip]

Archive with 1 entries (1 files):
- antioxidants-1424866-supplementary.pdf
